# Supplementary material for: Survival of COVID-19 with Multimorbidity Patients
Source: Healthcare (Basel). 2021 Oct 22;9(11):1423. doi: 10.3390/healthcare9111423 (PMC8617866; doi:10.3390/healthcare9111423)
Supplement: Supplementary file 1 [file healthcare-09-01423-s001.zip]

Archive with 1 entries (1 files):
- healthcare-1364997-supplementary.pdf
